# Supplementary material for: A cross sectional study on nursing process implementation and associated factors among nurses working in selected hospitals of Central and Northwest zones, Tigray Region, Ethiopia
Source: BMC Nurs. 2017 Sep 15;16:54. doi: 10.1186/s12912-017-0248-9 (PMC5602869; doi:10.1186/s12912-017-0248-9)
Supplement: Supplementary file 2 — spss data of the study converted to excel. It is a data contained the spss filled data and convert to excel used for analysis of the data of the study. (XLSX 98 kb) [file 12912_2017_248_MOESM2_ESM.xlsx]

## Sheet: Sheet1
ID	Educational level	use of nursing process in daily nursing care	types of assessment	use of NANDA for nursing diagnosis	develop specific NCP goal, Eoutcom and list of nursing intervantion	perform of the NCP	evaluation of the implemntation basedon expected outcom	exprinces of the respondant	patient load per day	interest of the nurse to implment NP	believe of nurses on NP	all equipment to do nursing care	shortage of material supply to do NP	is the nurse do overtime	if yes how many hrs	is it with payment	if yes the payment is enouph	strain of nurses during the working time	description of the atomspher of the working place by nurses	is there any dissatifing aspect of your job	payment	shortage of training	managment systme of the hospital	atmosphere of the work place	communication with the ward staff	having care for so many patient	does the dissatsfing affect the NPI	is ther nursing turover	job and employee skill mismatch	due to NGOs attractive pyment	low access of short and long training	less or no recognition for the work done	bad managment system of the hospital	inferior facilities and tools e.t.c	is the nurses turover affect the NPI	patient turnover before completion of the service	misunderstand of the modren medicine	due to poor economic status	due to long waiting time to get the service	refuse against medical service	if they have incurabel diseas	is patient turnover affect the NPI	patient discharge befor completion of the planned intervantion	patient are not cooprate for the care you provied	present with complicated problem	knowledge question number 1	knowledge question number 2	knowledge question number 3	knowledge question number 4
1	Degree	yes at all	gordon's approach	yes	yes	yes	yes	28	6	yes	yes	yes	no	yes	8	yes	no	nostrain	well	no	no	no	no	no	no	no	#NULL!	yes	no	no	yes	no	yes	no	yes	no	no	no	no	no	no	#NULL!	no	no	no	1	2	5	1
2	Degree	yes at all	gordon's approach	no	yes	yes	yes	3	7	yes	yes	no	no	yes	4	yes	no	unsympatic manager	disorganized	no	no	no	no	no	no	no	#NULL!	no	no	no	no	no	no	no	#NULL!	no	no	no	no	no	no	#NULL!	no	no	no	1	1	5	3
3	Degree	yes but not at all	gordon's approach	yes	yes	yes	yes	3	10	yes	yes	yes	no	no	#NULL!	#NULL!	#NULL!	the high patient load	stressfull at a time	yes	no	no	no	no	no	yes	yes	no	no	no	no	no	no	no	#NULL!	yes	no	yes	yes	no	no	yes	yes	no	no	1	3	5	2
4	Degree	yes at all	gordon's approach	yes	yes	yes	yes	1	3	yes	yes	no	no	yes	2	no	#NULL!	when coworker don't do their work	very well	yes	no	yes	no	no	no	yes	no	yes	no	no	yes	no	yes	no	no	yes	no	no	yes	yes	no	yes	no	yes	yes	1	2	5	1
5	Degree	yes at all	gordon's approach	no	yes	yes	yes	10	8	yes	yes	no	yes	no	#NULL!	#NULL!	#NULL!	the high patient load	disorganized	yes	yes	no	no	no	no	yes	yes	no	no	no	no	no	no	no	#NULL!	no	no	no	no	no	no	#NULL!	no	no	no	1	2	5	1
6	Degree	yes at all	gordon's approach	no	yes	yes	yes	10	8	yes	yes	no	yes	no	#NULL!	#NULL!	#NULL!	the high patient load	stressfull at a time	no	no	no	no	no	no	no	#NULL!	no	no	no	no	no	no	no	#NULL!	no	no	no	no	no	no	#NULL!	no	no	no	1	2	5	1
7	Degree	yes at all	gordon's approach	no	yes	yes	no	2	8	yes	yes	no	yes	yes	4	yes	no	when coworker don't do their work	stressfull at a time	yes	yes	no	yes	no	no	no	yes	yes	no	no	no	no	yes	yes	yes	yes	no	no	yes	no	yes	yes	no	no	yes	1	1	5	3
8	Diploma	yes at all	gordon's approach	no	yes	yes	yes	18	7	yes	yes	no	yes	no	#NULL!	#NULL!	#NULL!	the high patient load	stressfull at a time	yes	no	no	no	no	no	yes	yes	yes	yes	no	no	yes	no	no	yes	no	no	no	no	no	no	#NULL!	no	no	no	1	2	4	2
9	Degree	yes but not at all	gordon's approach	no	yes	yes	yes	24	6	yes	yes	no	yes	no	#NULL!	#NULL!	#NULL!	unsympatic manager	stressfull at a time	yes	no	no	no	no	no	yes	yes	yes	yes	yes	no	no	no	no	yes	yes	no	yes	no	no	no	yes	yes	no	no	1	1	5	2
10	Degree	yes at all	gordon's approach	yes	yes	yes	yes	24	5	yes	yes	yes	no	yes	4	no	#NULL!	harassing coworker	very well	no	no	no	no	no	no	no	#NULL!	yes	no	yes	no	no	no	no	no	yes	yes	no	yes	no	no	yes	no	no	yes	1	2	5	1
11	Degree	yes at all	gordon's approach	no	yes	yes	no	22	9	yes	yes	yes	no	yes	6	no	#NULL!	the high patient load	disorganized	no	no	no	no	no	no	no	#NULL!	no	no	no	no	no	no	no	#NULL!	no	no	no	no	no	no	#NULL!	no	no	no	1	1	5	2
12	Degree	yes at all	gordon's approach	yes	yes	yes	yes	3	4	yes	yes	yes	no	no	#NULL!	#NULL!	#NULL!	nostrain	very well	no	no	no	no	no	no	no	#NULL!	no	no	no	no	no	no	no	#NULL!	yes	yes	no	yes	no	no	yes	no	yes	no	1	3	5	1
13	Diploma	yes at all	gordon's approach	yes	yes	yes	yes	24	4	yes	yes	yes	no	no	#NULL!	#NULL!	#NULL!	harassing coworker	very well	no	no	no	no	no	no	no	#NULL!	no	no	no	no	no	no	no	#NULL!	yes	yes	no	no	no	no	yes	no	yes	no	1	2	5	1
14	Degree	yes at all	gordon's approach	no	yes	yes	no	15	9	yes	yes	no	yes	no	#NULL!	#NULL!	#NULL!	rude(offencive) phisicians	stressfull at a time	yes	no	no	no	yes	no	yes	yes	yes	yes	no	no	yes	no	yes	yes	yes	yes	no	no	no	yes	yes	no	yes	yes	1	3	5	1
15	Diploma	yes at all	gordon's approach	no	yes	yes	no	16	4	yes	yes	no	yes	yes	6	yes	no	unsympatic manager	very well	yes	yes	yes	no	no	no	no	yes	yes	no	no	yes	no	no	no	yes	no	no	no	no	no	no	#NULL!	no	no	no	4	2	5	3
16	Degree	yes at all	gordon's approach	yes	yes	yes	yes	10	5	yes	yes	yes	no	yes	4	yes	no	when coworker don't do their work	well	yes	yes	no	no	no	yes	no	no	yes	no	yes	no	no	no	no	no	yes	no	yes	no	no	no	yes	yes	no	no	1	2	5	1
17	Degree	yes at all	gordon's approach	no	yes	yes	no	3	10	yes	yes	no	yes	yes	6	yes	no	when coworker don't do their work	disorganized	yes	yes	no	no	yes	yes	yes	yes	yes	no	no	no	yes	no	yes	yes	yes	no	yes	yes	no	no	yes	yes	no	yes	4	1	5	2
18	Degree	yes but not at all	gordon's approach	no	yes	yes	yes	16	6	yes	yes	yes	no	no	#NULL!	#NULL!	#NULL!	unsympatic manager	disorganized	no	no	no	no	no	no	no	#NULL!	yes	yes	no	no	no	no	no	yes	yes	no	yes	no	no	no	yes	yes	no	no	4	3	5	3
19	Degree	yes at all	gordon's approach	yes	yes	yes	yes	10	3	yes	yes	yes	no	yes	4	yes	yes	nostrain	very well	no	no	no	no	no	no	no	#NULL!	yes	no	no	yes	no	no	no	no	no	no	no	no	no	no	#NULL!	no	no	no	1	2	5	1
20	Degree	yes at all	gordon's approach	yes	yes	yes	yes	6	4	yes	yes	yes	no	yes	4	yes	no	when coworker don't do their work	well	no	no	no	no	no	no	no	#NULL!	no	no	no	no	no	no	no	#NULL!	no	no	no	no	no	no	#NULL!	no	no	no	1	2	5	1
21	Diploma	yes at all	gordon's approach	yes	yes	yes	yes	16	4	yes	yes	no	no	yes	5	yes	no	when coworker don't do their work	disorganized	yes	yes	no	no	yes	no	no	no	yes	yes	no	no	no	no	no	yes	no	no	no	no	no	no	#NULL!	no	no	no	1	2	5	1
22	Degree	yes at all	gordon's approach	yes	yes	yes	yes	24	3	yes	yes	yes	yes	yes	4	yes	no	when coworker don't do their work	disorganized	yes	yes	no	no	yes	yes	no	yes	yes	yes	no	no	no	no	no	yes	yes	no	yes	no	no	no	yes	yes	no	no	1	2	5	1
23	Degree	yes at all	gordon's approach	yes	yes	yes	yes	1	5	yes	yes	yes	no	yes	6	yes	no	rude(offencive) phisicians	stressfull at a time	yes	no	no	no	yes	no	yes	yes	yes	yes	no	yes	yes	yes	no	yes	yes	yes	yes	no	no	no	yes	yes	yes	no	1	2	5	1
24	Degree	yes at all	gordon's approach	no	yes	no	yes	3	9	yes	yes	no	yes	yes	7	yes	no	rude(offencive) phisicians	stressfull at a time	yes	no	no	yes	yes	no	yes	yes	yes	no	no	no	no	yes	yes	yes	yes	no	yes	no	no	no	yes	yes	no	no	1	2	5	3
25	Degree	yes but not at all	gordon's approach	no	yes	yes	yes	2	8	yes	yes	no	no	yes	4	yes	yes	rude(offencive) phisicians	stressfull at a time	yes	no	yes	no	yes	no	yes	yes	yes	no	no	yes	no	no	no	yes	yes	no	yes	no	no	yes	yes	yes	no	yes	1	2	5	3
26	Diploma	yes but not at all	gordon's approach	no	yes	yes	yes	22	6	yes	yes	no	yes	no	#NULL!	#NULL!	#NULL!	the high patient load	very well	yes	no	yes	no	no	no	yes	yes	yes	no	no	yes	no	no	yes	yes	yes	yes	yes	no	no	no	yes	yes	yes	no	3	1	5	2
27	Degree	yes at all	gordon's approach	yes	yes	yes	yes	1	4	yes	yes	yes	no	yes	4	yes	no	harassing coworker	well	no	no	no	no	no	no	no	#NULL!	yes	no	no	no	yes	no	no	yes	yes	yes	no	no	yes	no	yes	no	yes	no	1	2	5	1
28	Degree	yes at all	gordon's approach	yes	yes	yes	yes	2	3	yes	yes	yes	yes	yes	4	yes	no	nostrain	very well	yes	yes	yes	no	yes	no	no	yes	yes	no	no	yes	no	no	no	no	yes	yes	no	no	yes	no	yes	yes	yes	no	1	2	5	1
29	Degree	yes at all	gordon's approach	yes	yes	yes	yes	2	3	yes	yes	no	no	yes	5	yes	yes	harassing coworker	well	yes	no	no	no	no	no	yes	no	yes	no	no	yes	yes	no	no	no	no	no	no	no	no	no	#NULL!	no	no	no	1	2	5	1
30	Diploma	yes but not at all	gordon's approach	no	yes	no	yes	4	10	yes	yes	no	no	yes	6	no	#NULL!	harassing coworker	disorganized	yes	no	yes	no	no	yes	yes	yes	yes	no	no	yes	no	no	no	yes	yes	no	yes	no	no	no	yes	yes	no	no	1	2	3	2
31	Degree	yes at all	gordon's approach	yes	yes	yes	yes	5	5	yes	yes	no	no	yes	6	yes	no	unsympatic manager	well	yes	no	no	no	no	yes	yes	yes	yes	no	no	yes	no	no	yes	yes	no	no	no	no	no	no	#NULL!	no	no	no	1	2	5	1
32	Diploma	yes at all	gordon's approach	no	yes	yes	no	12	7	yes	yes	no	yes	yes	4	no	#NULL!	harassing coworker	disorganized	yes	no	yes	no	no	yes	no	yes	yes	no	no	yes	no	no	yes	yes	yes	no	yes	no	no	no	yes	yes	no	no	1	2	3	2
33	Degree	yes but not at all	gordon's approach	no	yes	yes	yes	1	10	yes	yes	no	yes	yes	6	no	#NULL!	harassing coworker	disorganized	yes	no	no	no	no	yes	yes	yes	yes	yes	no	no	no	no	no	yes	no	no	no	no	no	no	#NULL!	no	no	no	1	3	5	2
34	Diploma	yes but not at all	gordon's approach	no	no	yes	no	18	7	yes	yes	no	yes	yes	6	yes	no	harassing coworker	well	yes	no	yes	no	no	yes	no	yes	yes	no	no	yes	yes	no	no	yes	no	no	no	no	no	no	#NULL!	no	no	no	1	3	4	3
35	Degree	yes at all	gordon's approach	no	yes	yes	yes	1	7	yes	yes	no	yes	yes	6	yes	no	unsympatic manager	stressfull at a time	yes	yes	no	yes	no	no	yes	yes	yes	no	no	no	yes	yes	no	yes	yes	yes	no	no	yes	no	yes	no	yes	no	1	2	5	1
36	Degree	yes but not at all	gordon's approach	no	yes	no	yes	15	10	yes	yes	no	yes	yes	6	yes	no	unsympatic manager	stressfull at a time	yes	no	no	yes	yes	no	yes	yes	yes	no	no	no	yes	yes	no	yes	yes	no	no	no	yes	yes	yes	no	yes	yes	1	1	5	1
37	Diploma	yes at all	gordon's approach	yes	yes	yes	yes	3	4	yes	yes	yes	yes	no	#NULL!	#NULL!	#NULL!	rude(offencive) phisicians	very well	no	no	no	no	no	no	no	#NULL!	yes	yes	no	no	no	no	no	yes	no	no	no	no	no	no	#NULL!	no	no	no	1	3	5	1
38	Degree	yes but not at all	gordon's approach	no	yes	yes	yes	21	5	yes	yes	yes	no	no	#NULL!	#NULL!	#NULL!	rude(offencive) phisicians	stressfull at a time	yes	no	no	yes	yes	no	no	yes	no	no	no	no	no	no	no	#NULL!	no	no	no	no	no	no	#NULL!	no	no	no	1	2	5	2
39	Degree	yes but not at all	gordon's approach	no	no	no	no	2	7	yes	yes	no	no	yes	8	yes	no	harassing coworker	stressfull at a time	yes	yes	no	no	no	yes	no	yes	yes	no	yes	no	no	no	no	yes	yes	no	yes	no	no	yes	yes	yes	no	no	1	3	5	1
40	Degree	yes at all	gordon's approach	yes	yes	yes	yes	2	5	yes	yes	no	yes	yes	8	yes	no	unsympatic manager	very well	yes	yes	no	yes	no	no	no	yes	yes	yes	no	no	no	yes	no	yes	yes	no	yes	no	no	no	yes	yes	no	no	1	1	5	1
41	Degree	yes at all	gordon's approach	yes	yes	yes	yes	10	4	yes	yes	yes	yes	no	#NULL!	#NULL!	#NULL!	when coworker don't do their work	very well	yes	yes	no	no	no	no	no	no	yes	no	yes	no	no	no	no	no	no	no	no	no	no	no	#NULL!	no	no	no	1	2	5	1
42	Degree	yes at all	gordon's approach	yes	yes	yes	yes	8	5	yes	yes	no	no	no	#NULL!	#NULL!	#NULL!	when coworker don't do their work	very well	yes	yes	yes	no	no	no	no	yes	yes	no	no	yes	no	no	no	no	no	no	no	no	no	no	#NULL!	no	no	no	1	2	5	2
43	Degree	yes but not at all	gordon's approach	no	yes	yes	yes	16	9	yes	#NULL!	yes	no	no	#NULL!	#NULL!	#NULL!	when coworker don't do their work	stressfull at a time	yes	no	yes	no	no	yes	no	yes	yes	no	no	yes	no	no	no	yes	yes	no	no	no	yes	yes	yes	no	yes	yes	1	1	5	2
44	Degree	yes but not at all	gordon's approach	no	yes	no	no	25	10	yes	yes	yes	no	no	#NULL!	#NULL!	#NULL!	when coworker don't do their work	disorganized	yes	yes	no	no	no	no	yes	yes	yes	no	yes	no	yes	no	no	yes	no	no	no	no	no	no	#NULL!	no	no	no	2	2	4	2
45	Degree	yes but not at all	gordon's approach	no	no	yes	no	10	10	yes	yes	no	yes	no	#NULL!	#NULL!	#NULL!	rude(offencive) phisicians	stressfull at a time	yes	no	no	no	yes	no	yes	yes	yes	no	yes	no	no	no	no	yes	no	no	no	no	no	no	#NULL!	no	no	no	1	1	5	2
46	Diploma	yes at all	gordon's approach	no	no	yes	no	20	9	yes	yes	yes	no	yes	4	yes	yes	harassing coworker	stressfull at a time	yes	no	no	no	yes	yes	no	yes	yes	yes	no	no	no	no	no	no	yes	no	yes	no	no	no	yes	yes	no	no	3	2	1	1
47	Diploma	yes but not at all	gordon's approach	no	no	yes	no	21	12	yes	yes	yes	no	yes	7	no	#NULL!	harassing coworker	disorganized	yes	no	no	no	no	yes	no	yes	yes	yes	no	no	no	no	no	yes	yes	no	yes	no	no	yes	yes	yes	no	yes	1	1	3	3
48	Diploma	yes at all	gordon's approach	no	no	yes	no	1	10	yes	yes	yes	no	yes	6	yes	no	unsympatic manager	well	yes	no	yes	yes	no	no	no	yes	no	no	no	no	no	no	no	#NULL!	no	no	no	no	no	no	#NULL!	no	no	no	1	1	5	1
49	Diploma	yes at all	gordon's approach	no	yes	no	yes	3	12	yes	yes	no	yes	yes	8	yes	no	the high patient load	stressfull at a time	yes	no	no	no	no	no	yes	yes	yes	yes	no	no	no	no	no	yes	yes	no	no	no	yes	yes	yes	no	yes	no	1	3	5	1
50	Degree	yes at all	gordon's approach	yes	yes	yes	yes	3	4	yes	yes	no	no	yes	6	yes	no	when coworker don't do their work	very well	no	no	no	no	no	no	no	#NULL!	yes	no	yes	no	no	no	no	yes	no	no	no	no	no	no	#NULL!	no	no	no	1	2	5	1
51	Degree	yes at all	gordon's approach	yes	yes	yes	yes	2	5	yes	yes	yes	no	yes	8	yes	yes	unsympatic manager	disorganized	no	no	no	no	no	no	no	#NULL!	yes	no	no	yes	no	no	no	no	no	no	no	no	no	no	#NULL!	no	no	no	1	2	5	1
52	Degree	yes at all	gordon's approach	yes	yes	no	yes	2	13	yes	yes	yes	no	yes	8	yes	no	the high patient load	stressfull at a time	yes	yes	no	no	no	no	yes	yes	yes	no	yes	no	no	no	no	yes	yes	no	no	no	yes	yes	yes	no	no	yes	1	2	5	1
53	Degree	yes at all	gordon's approach	no	yes	yes	yes	10	8	yes	yes	no	yes	yes	6	yes	yes	rude(offencive) phisicians	stressfull at a time	yes	no	no	no	no	no	yes	yes	no	no	no	no	no	no	no	#NULL!	yes	no	no	no	no	yes	yes	no	no	yes	1	2	5	2
54	Diploma	yes at all	gordon's approach	yes	yes	yes	yes	7	5	yes	yes	yes	no	yes	6	yes	no	unsympatic manager	disorganized	yes	no	no	yes	no	no	yes	yes	yes	no	no	no	yes	yes	no	no	no	no	no	no	no	no	#NULL!	no	no	no	1	4	5	1
55	Degree	yes at all	gordon's approach	yes	yes	yes	yes	4	3	yes	yes	no	no	yes	4	yes	yes	unsympatic manager	very well	yes	no	yes	yes	no	no	no	yes	yes	no	yes	no	yes	no	no	yes	yes	yes	no	no	no	no	yes	no	yes	no	1	2	5	2
56	Degree	yes at all	gordon's approach	no	no	yes	yes	9	6	yes	yes	yes	yes	yes	6	yes	no	the high patient load	disorganized	yes	no	no	no	no	no	yes	yes	yes	yes	no	no	no	no	no	yes	yes	yes	no	no	yes	no	yes	no	yes	no	1	1	1	1
57	Degree	yes but not at all	gordon's approach	no	no	yes	yes	9	7	yes	yes	no	yes	yes	8	yes	no	when coworker don't do their work	disorganized	yes	no	no	no	no	yes	yes	yes	yes	no	no	no	yes	no	yes	yes	no	no	no	no	no	no	#NULL!	no	no	no	1	4	5	1
58	Degree	yes at all	gordon's approach	yes	yes	yes	yes	3	4	yes	yes	no	no	yes	6	yes	yes	when coworker don't do their work	well	no	no	no	no	no	no	no	#NULL!	no	no	no	no	no	no	no	#NULL!	yes	yes	no	no	yes	no	yes	no	yes	no	1	2	5	1
59	Diploma	yes at all	gordon's approach	yes	yes	yes	yes	3	4	yes	yes	yes	no	yes	4	yes	yes	when coworker don't do their work	very well	no	no	no	no	no	no	no	#NULL!	no	no	no	no	no	no	no	#NULL!	yes	no	no	no	yes	yes	yes	no	no	yes	1	2	5	1
60	Diploma	yes at all	gordon's approach	no	no	yes	yes	1	6	yes	yes	no	yes	no	#NULL!	#NULL!	#NULL!	nostrain	stressfull at a time	yes	no	no	no	no	no	yes	yes	no	no	no	no	no	no	no	#NULL!	yes	no	yes	no	no	no	yes	yes	no	no	1	2	5	2
61	Degree	yes at all	gordon's approach	yes	yes	yes	yes	3	4	yes	yes	yes	no	no	#NULL!	#NULL!	#NULL!	the high patient load	very well	no	no	no	no	no	no	no	#NULL!	no	no	no	no	no	no	no	#NULL!	no	no	no	no	no	no	#NULL!	no	no	no	1	2	5	1
62	Degree	yes but not at all	gordon's approach	no	no	yes	yes	2	8	yes	yes	no	yes	yes	8	yes	no	nostrain	disorganized	yes	yes	no	no	no	no	yes	yes	yes	no	yes	no	no	no	yes	yes	yes	no	yes	no	no	no	yes	yes	no	no	1	1	2	1
63	Diploma	yes but not at all	gordon's approach	no	yes	yes	no	8	6	yes	yes	no	yes	yes	8	yes	no	nostrain	disorganized	no	no	no	no	no	no	no	#NULL!	yes	no	no	no	yes	no	no	yes	yes	no	yes	no	no	no	yes	yes	no	no	1	1	1	1
64	Diploma	yes but not at all	gordon's approach	no	yes	yes	no	8	8	yes	yes	no	yes	no	#NULL!	#NULL!	#NULL!	nostrain	very well	yes	no	no	no	no	yes	yes	yes	no	no	no	no	no	no	no	#NULL!	no	no	no	no	no	no	#NULL!	no	no	no	1	1	5	3
65	Degree	yes but not at all	gordon's approach	no	no	yes	yes	2	8	yes	yes	no	yes	yes	8	yes	no	nostrain	very well	yes	yes	no	no	no	no	yes	yes	yes	no	yes	no	no	no	yes	yes	yes	no	no	no	yes	yes	yes	no	yes	yes	1	1	2	1
66	Degree	yes at all	gordon's approach	yes	yes	yes	yes	2	4	yes	yes	yes	no	yes	6	yes	yes	rude(offencive) phisicians	well	yes	no	yes	no	no	no	no	yes	no	no	no	no	no	no	no	#NULL!	no	no	no	no	no	no	#NULL!	no	no	no	1	2	5	2
67	Degree	yes at all	gordon's approach	no	yes	yes	yes	3	6	yes	yes	yes	yes	no	#NULL!	#NULL!	#NULL!	nostrain	very well	yes	no	no	no	no	no	yes	yes	yes	no	no	yes	no	no	no	yes	yes	no	no	yes	no	no	yes	no	no	yes	1	1	5	3
68	Degree	yes at all	gordon's approach	no	no	yes	no	15	7	yes	yes	no	yes	yes	6	yes	no	nostrain	well	yes	no	no	no	no	no	yes	yes	no	no	no	no	no	no	no	#NULL!	yes	no	no	yes	no	no	yes	no	no	yes	1	2	5	3
69	Diploma	yes at all	gordon's approach	no	no	yes	yes	2	4	yes	yes	yes	no	yes	4	yes	no	nostrain	stressfull at a time	yes	no	yes	no	yes	no	yes	yes	yes	no	no	yes	no	no	no	yes	no	no	no	no	no	no	#NULL!	no	no	no	1	2	5	1
70	Diploma	yes at all	gordon's approach	yes	yes	yes	yes	29	5	yes	yes	yes	no	no	#NULL!	#NULL!	#NULL!	nostrain	stressfull at a time	no	no	no	no	no	no	no	#NULL!	yes	no	no	yes	no	no	no	yes	no	no	no	no	no	no	#NULL!	no	no	no	#NULL!	2	5	3
71	Diploma	yes at all	gordon's approach	no	yes	yes	yes	27	6	yes	yes	yes	yes	no	#NULL!	#NULL!	#NULL!	the high patient load	stressfull at a time	no	no	no	no	no	no	no	#NULL!	yes	no	no	yes	no	no	no	yes	no	no	no	no	no	no	#NULL!	no	no	no	2	2	5	3
72	Degree	yes at all	gordon's approach	no	yes	yes	yes	6	7	yes	yes	no	yes	no	#NULL!	#NULL!	#NULL!	unsympatic manager	stressfull at a time	yes	no	no	yes	yes	no	no	yes	no	no	no	no	no	no	no	#NULL!	no	no	no	no	no	no	#NULL!	no	no	no	4	3	5	1
73	Diploma	yes at all	gordon's approach	no	yes	yes	yes	26	4	yes	yes	no	yes	no	#NULL!	#NULL!	#NULL!	unsympatic manager	stressfull at a time	yes	no	no	yes	yes	no	no	yes	yes	no	no	no	no	yes	yes	yes	no	no	no	no	no	no	#NULL!	no	no	no	4	3	5	1
74	Diploma	yes at all	gordon's approach	no	no	yes	no	10	6	yes	yes	no	yes	no	#NULL!	#NULL!	#NULL!	harassing coworker	disorganized	yes	no	yes	no	no	yes	no	yes	yes	no	no	yes	no	no	yes	yes	no	no	no	no	no	no	#NULL!	no	no	no	1	2	5	1
75	Diploma	yes at all	gordon's approach	no	yes	yes	yes	25	3	yes	yes	yes	no	no	#NULL!	#NULL!	#NULL!	harassing coworker	stressfull at a time	yes	no	no	no	yes	yes	no	yes	yes	yes	no	yes	no	no	no	yes	no	no	no	no	no	no	#NULL!	no	no	no	1	2	5	1
76	Degree	yes at all	gordon's approach	no	yes	no	no	20	8	yes	yes	yes	no	yes	6	yes	no	harassing coworker	disorganized	yes	no	yes	no	no	yes	yes	yes	yes	no	no	yes	no	no	no	yes	no	no	no	no	no	no	#NULL!	no	no	no	1	3	5	1
77	Diploma	yes but not at all	gordon's approach	no	yes	yes	yes	1	4	yes	yes	yes	no	yes	4	yes	no	unsympatic manager	stressfull at a time	yes	no	no	yes	yes	no	no	yes	yes	no	no	no	no	yes	yes	yes	yes	no	no	yes	no	no	yes	no	yes	no	1	3	5	1
78	Degree	yes at all	gordon's approach	yes	yes	yes	yes	1	4	yes	yes	no	no	no	#NULL!	#NULL!	#NULL!	unsympatic manager	disorganized	yes	no	no	yes	yes	no	no	no	no	no	no	no	no	no	no	#NULL!	no	no	no	no	no	no	#NULL!	no	no	no	1	3	5	1
79	Diploma	yes at all	gordon's approach	no	yes	yes	no	19	6	yes	yes	no	yes	yes	4	yes	no	rude(offencive) phisicians	very well	no	no	no	no	no	no	no	#NULL!	yes	no	no	no	yes	no	yes	yes	yes	yes	yes	no	no	no	yes	yes	no	no	1	3	5	1
80	Degree	yes but not at all	gordon's approach	no	yes	no	yes	10	8	yes	yes	no	yes	yes	6	yes	no	harassing coworker	stressfull at a time	yes	no	no	no	yes	yes	yes	yes	no	no	no	no	no	no	no	#NULL!	yes	no	yes	yes	no	no	yes	no	no	yes	1	1	5	3
81	Degree	yes at all	gordon's approach	no	yes	no	yes	1	10	yes	yes	yes	yes	yes	4	no	#NULL!	rude(offencive) phisicians	stressfull at a time	yes	no	no	yes	no	no	yes	yes	yes	no	yes	no	no	no	yes	yes	yes	yes	no	yes	no	no	yes	no	no	yes	1	3	5	1
82	Diploma	yes but not at all	gordon's approach	no	no	yes	no	1	10	yes	yes	no	yes	yes	8	yes	no	rude(offencive) phisicians	very well	yes	yes	no	no	no	no	yes	yes	yes	no	yes	no	no	no	no	yes	yes	yes	no	no	no	no	yes	no	yes	no	1	1	5	1
83	Diploma	yes but not at all	gordon's approach	no	no	yes	yes	5	10	yes	yes	no	yes	yes	8	yes	no	rude(offencive) phisicians	stressfull at a time	yes	no	no	no	yes	no	yes	yes	yes	no	yes	no	no	no	no	yes	yes	yes	no	no	yes	no	yes	no	yes	no	1	3	5	1
84	Diploma	yes but not at all	gordon's approach	no	no	yes	no	1	10	yes	yes	no	yes	yes	8	yes	no	rude(offencive) phisicians	stressfull at a time	yes	no	yes	no	no	no	yes	yes	yes	yes	no	no	no	no	no	yes	yes	yes	no	no	yes	no	yes	no	yes	no	1	4	5	1
85	Degree	yes at all	gordon's approach	yes	yes	yes	yes	24	4	yes	yes	yes	yes	no	#NULL!	#NULL!	#NULL!	unsympatic manager	very well	no	no	no	no	no	no	no	#NULL!	no	no	no	no	no	no	no	#NULL!	no	no	no	no	no	no	#NULL!	no	no	no	1	2	5	2
86	Degree	yes at all	gordon's approach	no	no	yes	yes	5	6	yes	yes	yes	yes	no	#NULL!	#NULL!	#NULL!	when coworker don't do their work	stressfull at a time	yes	no	yes	no	yes	yes	no	yes	yes	yes	no	no	no	no	no	yes	yes	no	no	yes	no	no	no	no	no	no	1	3	5	4
87	Diploma	yes but not at all	gordon's approach	no	no	yes	no	3	10	yes	yes	no	yes	no	#NULL!	#NULL!	#NULL!	rude(offencive) phisicians	very well	yes	no	no	yes	no	no	yes	yes	yes	no	no	no	no	yes	yes	yes	yes	no	no	yes	no	no	no	no	no	no	1	1	1	1
88	Degree	yes at all	gordon's approach	yes	yes	yes	yes	10	4	yes	yes	no	no	no	#NULL!	#NULL!	#NULL!	when coworker don't do their work	very well	yes	no	yes	no	no	yes	no	no	yes	yes	no	no	yes	no	no	no	no	no	no	no	no	no	#NULL!	no	no	no	1	2	5	2
89	Degree	yes but not at all	gordon's approach	yes	yes	no	yes	15	10	yes	yes	no	yes	yes	8	yes	no	when coworker don't do their work	stressfull at a time	yes	yes	no	no	no	no	yes	yes	yes	no	yes	no	no	no	yes	yes	no	no	no	no	no	no	#NULL!	no	no	no	1	2	5	1
90	Diploma	yes but not at all	gordon's approach	no	no	yes	yes	13	7	yes	yes	yes	no	yes	6	yes	no	unsympatic manager	stressfull at a time	yes	no	no	yes	yes	no	no	yes	yes	no	yes	no	no	yes	no	yes	yes	no	no	yes	no	no	no	no	no	no	1	1	5	2
91	Degree	yes but not at all	gordon's approach	yes	yes	no	no	3	10	yes	yes	no	yes	yes	8	yes	no	unsympatic manager	stressfull at a time	yes	no	no	yes	yes	no	yes	yes	yes	no	no	no	no	yes	yes	yes	no	no	no	no	no	no	#NULL!	no	no	no	1	1	5	1
92	Degree	yes but not at all	gordon's approach	no	no	yes	yes	3	7	yes	yes	no	yes	yes	6	yes	no	unsympatic manager	stressfull at a time	yes	no	yes	yes	no	no	no	yes	yes	no	no	yes	no	yes	yes	yes	no	no	no	no	no	no	#NULL!	no	no	no	1	1	5	3
93	Diploma	yes but not at all	gordon's approach	no	no	yes	yes	7	6	yes	yes	yes	yes	yes	4	yes	no	unsympatic manager	disorganized	yes	yes	no	yes	no	no	no	yes	yes	yes	no	no	no	yes	no	yes	yes	no	yes	no	no	no	yes	yes	no	no	1	2	1	1
94	Diploma	yes but not at all	gordon's approach	no	no	yes	yes	5	9	yes	yes	no	yes	yes	8	yes	no	when coworker don't do their work	stressfull at a time	yes	no	yes	no	no	no	yes	yes	yes	no	no	yes	no	no	yes	yes	yes	no	no	yes	no	no	no	no	no	no	4	2	3	1
95	Degree	yes at all	gordon's approach	yes	yes	yes	yes	7	4	yes	yes	yes	no	no	#NULL!	#NULL!	#NULL!	harassing coworker	disorganized	no	no	no	no	no	no	no	#NULL!	yes	yes	no	no	no	no	no	no	yes	yes	no	no	no	yes	yes	no	yes	no	1	2	5	1
96	Degree	yes but not at all	gordon's approach	no	no	yes	yes	25	10	yes	yes	yes	no	yes	8	yes	no	the high patient load	very well	yes	no	no	yes	no	no	yes	yes	no	no	no	no	no	no	no	#NULL!	yes	no	no	no	yes	yes	yes	no	no	yes	1	1	1	2
97	Diploma	yes at all	gordon's approach	yes	yes	yes	yes	25	3	yes	yes	yes	no	no	#NULL!	#NULL!	#NULL!	unsympatic manager	disorganized	yes	no	no	yes	no	no	no	no	yes	no	no	no	no	yes	no	no	no	no	no	no	no	no	#NULL!	no	no	no	1	2	5	1
98	Degree	yes but not at all	gordon's approach	no	no	yes	yes	10	6	yes	yes	no	yes	no	#NULL!	#NULL!	#NULL!	rude(offencive) phisicians	stressfull at a time	yes	no	yes	no	yes	no	no	yes	no	no	no	no	no	no	no	#NULL!	no	no	no	no	no	no	#NULL!	no	no	no	1	1	5	2
99	Degree	yes at all	gordon's approach	yes	yes	yes	yes	4	3	yes	yes	yes	yes	yes	4	yes	no	rude(offencive) phisicians	stressfull at a time	no	no	no	no	no	no	no	#NULL!	yes	no	no	no	yes	no	no	yes	no	no	no	no	no	no	#NULL!	no	no	no	1	2	5	1
100	Degree	yes at all	gordon's approach	yes	yes	yes	yes	15	4	yes	yes	yes	no	yes	6	yes	yes	harassing coworker	well	no	no	no	no	no	no	no	#NULL!	yes	yes	no	no	no	no	no	no	yes	no	no	no	yes	no	yes	no	yes	no	1	1	5	1
101	Diploma	yes but not at all	gordon's approach	no	no	yes	no	5	10	yes	yes	yes	no	yes	4	yes	no	when coworker don't do their work	stressfull at a time	yes	yes	yes	no	no	no	yes	yes	no	no	no	no	no	no	no	#NULL!	yes	no	no	yes	no	yes	yes	no	no	yes	3	2	5	1
102	Degree	yes at all	gordon's approach	no	no	yes	no	4	5	yes	yes	no	yes	yes	4	yes	no	when coworker don't do their work	very well	no	no	no	no	no	no	no	#NULL!	yes	yes	no	no	yes	no	no	yes	yes	yes	no	no	no	yes	yes	no	no	yes	1	1	1	1
103	Degree	yes at all	gordon's approach	no	no	yes	no	3	5	yes	yes	no	yes	yes	4	yes	yes	unsympatic manager	stressfull at a time	yes	no	no	yes	yes	no	no	yes	yes	no	no	no	no	yes	yes	yes	yes	no	no	no	yes	no	yes	no	yes	no	1	1	1	1
104	Diploma	yes at all	gordon's approach	no	no	yes	no	12	7	yes	yes	yes	no	yes	6	yes	yes	the high patient load	well	yes	no	yes	no	no	no	yes	yes	yes	no	no	yes	yes	no	no	yes	yes	no	no	yes	no	yes	yes	no	no	yes	1	2	1	1
105	Diploma	yes but not at all	gordon's approach	no	no	yes	no	2	4	yes	yes	yes	no	yes	4	yes	no	harassing coworker	stressfull at a time	yes	no	no	no	yes	yes	no	yes	yes	no	yes	no	no	no	no	yes	yes	no	no	yes	yes	no	yes	no	yes	no	1	1	4	3
106	Diploma	yes at all	gordon's approach	no	yes	yes	yes	10	7	yes	yes	yes	no	yes	6	yes	no	unsympatic manager	well	yes	yes	no	yes	no	no	no	yes	yes	no	yes	no	no	yes	no	yes	yes	no	no	no	yes	no	yes	no	yes	no	3	2	5	1
107	Diploma	yes at all	gordon's approach	no	no	yes	no	3	4	yes	yes	yes	no	yes	4	yes	yes	harassing coworker	disorganized	yes	no	no	no	no	yes	no	yes	yes	no	yes	no	no	no	no	yes	yes	no	no	no	no	yes	yes	no	no	yes	1	2	1	2
108	Degree	yes at all	gordon's approach	no	no	yes	yes	4	8	yes	yes	no	yes	yes	6	yes	no	the high patient load	well	yes	no	no	no	no	no	yes	yes	yes	no	no	no	yes	no	yes	yes	yes	no	yes	no	no	no	yes	yes	no	no	4	3	4	3
109	Diploma	yes but not at all	gordon's approach	no	no	yes	no	20	5	yes	yes	no	yes	yes	4	yes	no	harassing coworker	stressfull at a time	yes	no	no	yes	no	no	no	yes	no	no	no	no	no	no	no	#NULL!	yes	no	yes	no	no	no	yes	yes	no	no	4	2	1	3
110	Degree	yes at all	gordon's approach	no	no	yes	yes	22	3	yes	yes	no	yes	yes	4	yes	no	unsympatic manager	stressfull at a time	yes	no	no	yes	no	no	no	yes	yes	no	no	no	yes	yes	no	yes	yes	yes	yes	no	no	no	yes	yes	no	no	1	2	5	2
111	Diploma	yes at all	gordon's approach	yes	yes	yes	yes	25	5	yes	yes	yes	no	no	#NULL!	#NULL!	#NULL!	unsympatic manager	well	yes	no	yes	yes	no	no	no	yes	no	no	no	no	no	no	no	#NULL!	yes	no	no	no	yes	no	yes	no	yes	no	1	2	5	2
112	Diploma	yes at all	gordon's approach	no	yes	yes	yes	13	3	yes	yes	yes	no	yes	4	yes	no	rude(offencive) phisicians	stressfull at a time	yes	yes	no	no	yes	no	no	yes	no	no	no	no	no	no	no	#NULL!	yes	yes	no	no	no	yes	yes	no	no	yes	1	2	5	2
113	Diploma	yes at all	gordon's approach	no	yes	yes	yes	12	5	yes	yes	no	yes	yes	4	yes	no	unsympatic manager	very well	yes	yes	no	yes	no	no	no	yes	yes	no	yes	no	no	no	no	yes	yes	no	no	no	no	yes	yes	no	no	yes	1	3	5	3
114	Diploma	yes but not at all	gordon's approach	no	no	yes	no	20	8	no	yes	yes	no	yes	4	yes	no	the high patient load	disorganized	yes	no	yes	no	no	no	yes	yes	yes	no	no	yes	no	no	no	yes	yes	yes	no	no	yes	no	yes	no	yes	no	1	2	5	3
115	Degree	yes at all	gordon's approach	yes	yes	yes	yes	2	3	yes	yes	yes	no	no	#NULL!	#NULL!	#NULL!	harassing coworker	very well	yes	no	yes	no	no	yes	no	yes	yes	no	yes	yes	no	no	no	yes	no	no	no	no	no	no	#NULL!	no	no	no	1	2	5	1
116	Diploma	yes at all	gordon's approach	yes	yes	yes	yes	25	4	yes	yes	yes	no	no	#NULL!	#NULL!	#NULL!	nostrain	well	no	no	no	no	no	no	no	#NULL!	no	no	no	no	no	no	no	#NULL!	yes	no	yes	no	no	no	yes	yes	no	no	1	2	5	1
117	Degree	yes at all	gordon's approach	yes	yes	yes	yes	5	5	yes	yes	yes	no	yes	6	yes	no	nostrain	well	no	no	no	no	no	no	no	#NULL!	yes	no	no	yes	no	no	no	yes	no	no	no	no	no	no	#NULL!	no	no	no	1	2	5	1
118	Degree	yes at all	gordon's approach	yes	yes	yes	yes	2	3	yes	yes	yes	no	yes	4	yes	no	nostrain	very well	no	no	no	no	no	no	no	#NULL!	yes	no	yes	no	no	no	no	no	no	no	no	no	no	no	#NULL!	no	no	no	1	2	5	1
119	Diploma	yes but not at all	gordon's approach	no	no	yes	no	4	10	yes	yes	yes	no	yes	8	yes	no	the high patient load	well	yes	yes	no	no	no	no	yes	yes	yes	no	no	no	yes	no	no	no	no	no	no	no	no	no	#NULL!	no	no	no	1	2	5	1
120	Degree	yes at all	gordon's approach	yes	yes	yes	yes	2	4	yes	yes	yes	no	yes	3	yes	yes	nostrain	well	no	no	no	no	no	no	no	#NULL!	yes	no	no	yes	no	no	no	no	no	no	no	no	no	no	#NULL!	no	no	no	1	2	5	1
121	Diploma	yes at all	gordon's approach	yes	yes	yes	yes	17	5	yes	yes	yes	no	yes	5	yes	no	nostrain	well	no	no	no	no	no	no	no	#NULL!	yes	no	no	yes	no	no	no	yes	yes	no	yes	no	no	no	yes	yes	no	no	1	2	5	1
22	Degree	yes at all	gordon's approach	yes	yes	yes	yes	2	3	yes	yes	no	no	yes	4	yes	no	unsympatic manager	disorganized	yes	yes	no	no	no	no	no	yes	yes	no	no	no	yes	no	no	yes	yes	no	no	yes	no	no	no	no	no	no	1	2	5	1
123	Degree	yes at all	gordon's approach	yes	yes	yes	yes	2	3	yes	yes	yes	no	yes	4	yes	no	nostrain	very well	yes	yes	yes	no	no	no	no	yes	yes	no	no	yes	no	no	no	yes	yes	no	yes	no	no	no	yes	yes	no	no	1	2	5	1
124	Diploma	yes but not at all	gordon's approach	no	yes	yes	yes	15	10	yes	yes	yes	no	yes	6	yes	no	unsympatic manager	very well	yes	no	yes	yes	no	no	no	yes	no	no	no	no	no	no	no	#NULL!	no	no	no	no	no	no	#NULL!	no	no	no	1	1	5	2
125	Diploma	yes at all	gordon's approach	yes	yes	yes	yes	5	5	yes	yes	yes	no	yes	6	yes	no	unsympatic manager	well	yes	yes	no	yes	no	no	no	yes	no	no	no	no	no	no	no	#NULL!	no	no	no	no	no	no	#NULL!	no	no	no	1	2	5	2
126	Diploma	yes but not at all	gordon's approach	no	no	yes	yes	15	6	yes	yes	no	yes	yes	6	yes	no	unsympatic manager	very well	yes	yes	no	yes	no	no	no	yes	no	no	no	no	no	no	no	#NULL!	no	no	no	no	no	no	#NULL!	no	no	no	1	1	5	2
127	Diploma	yes but not at all	gordon's approach	no	no	yes	yes	15	6	yes	yes	no	yes	yes	5	yes	no	the high patient load	very well	yes	no	yes	no	no	no	yes	yes	yes	yes	no	yes	no	no	no	yes	no	no	no	no	no	no	#NULL!	no	no	no	1	2	5	1
128	Diploma	yes but not at all	gordon's approach	no	no	yes	no	18	4	yes	yes	yes	no	no	#NULL!	#NULL!	#NULL!	unsympatic manager	disorganized	yes	no	yes	yes	no	no	no	yes	no	no	no	no	no	no	no	#NULL!	yes	no	yes	no	no	no	yes	yes	no	no	1	2	2	2
129	Degree	yes at all	gordon's approach	yes	yes	yes	yes	10	5	yes	yes	no	no	yes	4	no	#NULL!	harassing coworker	very well	no	no	no	no	no	no	no	#NULL!	no	no	no	no	no	no	no	#NULL!	no	no	no	no	no	no	#NULL!	no	no	no	1	2	5	1
130	Diploma	yes at all	gordon's approach	no	no	yes	yes	5	6	yes	yes	yes	yes	yes	6	yes	no	unsympatic manager	disorganized	yes	no	yes	yes	no	no	no	yes	yes	no	no	yes	no	yes	no	yes	yes	no	yes	no	no	no	yes	yes	no	no	1	2	5	2
131	Degree	yes but not at all	gordon's approach	no	yes	yes	yes	20	4	yes	yes	no	yes	yes	4	no	#NULL!	unsympatic manager	disorganized	yes	yes	no	yes	no	no	no	yes	no	no	no	no	no	no	no	#NULL!	no	no	no	no	no	no	#NULL!	no	no	no	1	2	5	1
132	Diploma	yes but not at all	gordon's approach	no	yes	yes	yes	17	4	yes	yes	yes	no	yes	4	no	#NULL!	when coworker don't do their work	very well	yes	no	yes	no	no	no	no	yes	no	no	no	no	no	no	no	#NULL!	no	no	no	no	no	no	#NULL!	no	no	no	1	1	5	1
133	Diploma	yes but not at all	gordon's approach	no	no	yes	no	22	6	yes	yes	no	yes	yes	6	yes	no	unsympatic manager	very well	yes	yes	yes	yes	no	no	no	yes	yes	no	no	yes	no	no	no	yes	yes	no	yes	no	no	no	yes	yes	no	no	1	1	5	2
134	Diploma	yes but not at all	gordon's approach	no	no	yes	no	26	6	yes	yes	no	yes	yes	6	yes	no	unsympatic manager	well	yes	no	no	yes	yes	no	no	yes	no	no	no	no	no	no	no	#NULL!	yes	no	yes	no	no	no	yes	yes	no	no	1	1	5	2
135	Degree	yes at all	gordon's approach	yes	yes	yes	yes	3	3	yes	yes	yes	no	yes	4	yes	no	nostrain	very well	yes	no	yes	no	no	no	no	no	yes	no	no	yes	no	no	no	no	yes	no	yes	no	no	no	yes	yes	no	no	1	2	5	2
136	Diploma	yes at all	gordon's approach	no	no	yes	no	2	5	yes	yes	no	yes	yes	6	yes	no	harassing coworker	well	yes	no	yes	no	no	yes	no	yes	no	no	no	no	no	no	no	#NULL!	no	no	no	no	no	no	#NULL!	no	no	no	2	1	5	1
137	Diploma	yes at all	gordon's approach	no	no	yes	no	1	6	yes	yes	no	yes	yes	6	yes	no	harassing coworker	disorganized	yes	yes	no	no	no	yes	no	yes	yes	no	yes	no	no	no	no	yes	yes	yes	no	no	yes	no	yes	no	yes	no	2	2	4	2
138	Diploma	yes but not at all	gordon's approach	no	no	no	no	14	10	yes	yes	no	yes	yes	6	yes	no	the high patient load	well	yes	yes	no	no	no	no	yes	yes	yes	no	no	no	yes	no	no	yes	no	no	no	no	no	no	#NULL!	no	no	no	1	2	5	1
139	Diploma	yes at all	gordon's approach	yes	yes	yes	yes	22	3	yes	yes	yes	no	no	#NULL!	#NULL!	#NULL!	unsympatic manager	well	no	no	no	no	no	no	no	#NULL!	yes	no	no	no	no	yes	no	yes	no	no	no	no	no	no	#NULL!	no	no	no	1	2	2	2
140	Diploma	yes but not at all	gordon's approach	yes	yes	yes	yes	20	6	yes	yes	yes	no	no	#NULL!	#NULL!	#NULL!	the high patient load	disorganized	no	no	no	no	no	no	no	#NULL!	no	no	no	no	no	no	no	#NULL!	yes	no	yes	no	no	no	yes	yes	no	no	1	1	5	1
141	Degree	yes at all	gordon's approach	yes	yes	yes	yes	20	4	yes	yes	yes	no	yes	4	yes	no	harassing coworker	stressfull at a time	yes	no	no	no	yes	no	no	no	yes	no	no	yes	no	no	no	no	yes	yes	no	no	yes	no	yes	no	yes	no	4	2	5	3
142	Degree	yes but not at all	gordon's approach	no	no	yes	no	20	6	yes	yes	yes	no	yes	6	yes	no	harassing coworker	stressfull at a time	yes	no	no	no	yes	no	yes	yes	yes	no	no	no	yes	no	no	yes	yes	no	yes	no	no	no	yes	yes	no	no	4	4	4	1
143	Degree	yes but not at all	gordon's approach	no	yes	yes	yes	2	10	yes	yes	yes	no	yes	8	yes	no	when coworker don't do their work	stressfull at a time	yes	yes	no	no	no	no	no	no	yes	yes	no	no	no	no	no	no	yes	no	yes	no	no	no	yes	yes	no	no	1	2	5	1
144	Degree	yes at all	gordon's approach	yes	yes	yes	yes	6	5	yes	yes	yes	no	no	#NULL!	#NULL!	#NULL!	unsympatic manager	well	no	no	no	no	no	no	no	#NULL!	yes	yes	no	no	no	no	no	yes	yes	no	yes	no	no	no	yes	yes	no	no	1	3	5	1
145	Degree	yes at all	gordon's approach	yes	yes	yes	yes	3	5	yes	yes	yes	no	yes	6	yes	no	rude(offencive) phisicians	very well	yes	yes	yes	no	no	no	no	no	yes	no	no	yes	no	no	no	no	yes	no	yes	no	no	no	yes	yes	no	no	1	2	5	2
146	Diploma	yes but not at all	gordon's approach	no	no	yes	no	20	10	yes	yes	no	yes	yes	6	yes	no	unsympatic manager	disorganized	yes	yes	no	yes	no	no	yes	yes	yes	no	no	no	no	yes	yes	yes	no	no	no	no	no	no	#NULL!	no	no	no	1	2	5	3
147	Degree	yes at all	gordon's approach	yes	no	yes	yes	3	8	yes	yes	yes	no	yes	4	yes	yes	rude(offencive) phisicians	stressfull at a time	yes	no	no	no	no	no	yes	yes	yes	yes	no	no	no	no	no	yes	yes	no	yes	no	no	no	yes	yes	no	no	1	1	5	2
148	Degree	yes at all	gordon's approach	yes	yes	yes	yes	5	4	yes	yes	no	yes	yes	4	yes	yes	when coworker don't do their work	very well	no	no	no	no	no	no	no	#NULL!	yes	no	yes	no	no	no	no	yes	no	no	no	no	no	no	#NULL!	no	no	no	1	2	5	1
149	Degree	yes but not at all	gordon's approach	no	no	yes	no	4	8	yes	yes	no	yes	no	#NULL!	#NULL!	#NULL!	unsympatic manager	stressfull at a time	yes	no	no	yes	yes	no	no	yes	yes	no	yes	no	no	no	no	yes	no	no	no	no	no	no	#NULL!	no	no	no	1	2	5	1
150	Diploma	yes but not at all	gordon's approach	no	yes	yes	yes	8	6	yes	yes	no	yes	no	#NULL!	#NULL!	#NULL!	unsympatic manager	stressfull at a time	yes	no	no	yes	yes	no	no	yes	no	no	no	no	no	no	no	#NULL!	no	no	no	no	no	no	#NULL!	no	no	no	1	2	5	1
151	Diploma	yes at all	gordon's approach	no	no	yes	no	11	8	yes	yes	yes	yes	no	#NULL!	#NULL!	#NULL!	rude(offencive) phisicians	well	no	no	no	no	no	no	no	#NULL!	yes	yes	no	no	no	no	no	no	no	no	no	no	no	no	#NULL!	no	no	no	2	2	5	3
152	Diploma	yes at all	gordon's approach	yes	yes	yes	yes	10	2	yes	yes	yes	no	yes	3	yes	no	when coworker don't do their work	well	yes	yes	no	no	no	no	no	no	yes	no	yes	no	no	no	no	no	no	no	no	no	no	no	#NULL!	no	no	no	1	2	5	1
153	Diploma	yes at all	gordon's approach	no	no	yes	yes	15	5	yes	yes	no	yes	no	#NULL!	#NULL!	#NULL!	unsympatic manager	stressfull at a time	yes	no	no	yes	yes	no	no	yes	yes	no	yes	no	no	no	no	no	no	no	no	no	no	no	#NULL!	no	no	no	1	3	5	1
154	Diploma	yes at all	gordon's approach	no	no	yes	no	18	10	yes	yes	no	yes	no	#NULL!	#NULL!	#NULL!	when coworker don't do their work	stressfull at a time	yes	no	yes	no	no	no	yes	yes	no	no	no	no	no	no	no	#NULL!	no	no	no	no	no	no	#NULL!	no	no	no	1	1	6	3
155	Diploma	yes at all	gordon's approach	no	no	yes	no	27	6	yes	yes	yes	no	no	#NULL!	#NULL!	#NULL!	rude(offencive) phisicians	disorganized	no	no	no	no	no	no	no	#NULL!	yes	no	yes	no	no	no	no	no	no	no	no	no	no	no	#NULL!	no	no	no	2	2	5	2
156	Diploma	yes at all	gordon's approach	yes	yes	yes	yes	15	4	yes	yes	yes	yes	yes	3	yes	no	harassing coworker	well	yes	yes	no	yes	no	no	no	yes	yes	no	yes	yes	no	no	no	no	no	no	no	no	no	no	#NULL!	no	no	no	1	3	5	2
157	Degree	yes at all	gordon's approach	yes	yes	yes	yes	3	4	yes	yes	no	no	yes	3	yes	no	when coworker don't do their work	well	yes	yes	no	no	no	no	no	no	yes	no	yes	no	no	no	no	yes	no	no	no	no	no	no	#NULL!	no	no	no	1	2	5	1
158	Degree	yes at all	gordon's approach	yes	yes	yes	yes	5	4	yes	yes	yes	no	yes	4	yes	no	when coworker don't do their work	very well	yes	yes	no	no	no	no	no	no	yes	no	yes	no	no	no	no	no	yes	yes	no	no	yes	no	yes	no	yes	no	1	2	5	2
159	Degree	yes at all	gordon's approach	yes	yes	yes	yes	7	5	yes	yes	yes	yes	no	#NULL!	#NULL!	#NULL!	harassing coworker	very well	yes	yes	yes	no	no	no	no	no	yes	no	yes	yes	no	no	no	no	no	no	no	no	no	no	#NULL!	no	no	no	1	2	5	1
160	Diploma	yes at all	gordon's approach	no	yes	yes	yes	6	5	yes	yes	no	yes	no	#NULL!	#NULL!	#NULL!	the high patient load	stressfull at a time	yes	yes	no	no	no	no	no	yes	yes	no	yes	no	no	no	no	yes	yes	yes	no	no	yes	no	yes	no	yes	no	1	3	5	1
161	Diploma	yes at all	gordon's approach	no	yes	no	yes	3	10	yes	yes	no	yes	no	#NULL!	#NULL!	#NULL!	the high patient load	stressfull at a time	yes	no	no	no	yes	no	yes	yes	yes	no	yes	no	no	no	yes	yes	yes	yes	no	no	yes	no	yes	no	yes	no	1	3	5	1
162	Diploma	yes at all	gordon's approach	no	no	yes	no	5	6	yes	yes	no	yes	no	#NULL!	#NULL!	#NULL!	rude(offencive) phisicians	stressfull at a time	yes	no	no	no	yes	no	no	yes	yes	no	no	no	yes	no	yes	yes	yes	yes	no	no	no	yes	yes	no	no	yes	1	4	5	3
163	Degree	yes but not at all	gordon's approach	no	no	yes	no	2	10	yes	yes	no	yes	yes	4	yes	no	harassing coworker	stressfull at a time	yes	yes	no	no	no	no	no	yes	yes	yes	no	no	no	no	no	no	yes	no	no	yes	no	no	no	no	no	no	1	1	5	3
164	Degree	yes but not at all	gordon's approach	no	yes	yes	yes	3	6	yes	yes	no	no	no	#NULL!	#NULL!	#NULL!	unsympatic manager	disorganized	yes	no	no	yes	no	no	no	no	no	no	no	no	no	no	no	#NULL!	yes	no	no	yes	no	no	no	no	no	no	4	2	5	3
165	Degree	yes at all	gordon's approach	yes	yes	yes	yes	6	4	yes	yes	yes	yes	yes	2	yes	yes	the high patient load	very well	yes	yes	no	no	no	no	no	no	yes	no	yes	no	no	no	no	yes	no	no	no	no	no	no	#NULL!	no	no	no	1	3	5	1
166	Degree	yes at all	gordon's approach	no	no	yes	no	5	7	yes	yes	no	yes	no	#NULL!	#NULL!	#NULL!	unsympatic manager	stressfull at a time	yes	no	no	yes	yes	no	no	yes	yes	no	yes	no	no	no	no	yes	yes	no	no	yes	no	no	no	no	no	no	1	1	5	1
167	Degree	yes at all	gordon's approach	yes	yes	yes	yes	6	5	yes	yes	yes	no	no	#NULL!	#NULL!	#NULL!	the high patient load	very well	yes	yes	no	no	no	no	no	yes	yes	no	no	yes	no	no	no	yes	no	no	no	no	no	no	#NULL!	no	no	no	1	3	5	2
168	Degree	yes at all	gordon's approach	no	no	yes	no	3	10	yes	yes	no	yes	no	#NULL!	#NULL!	#NULL!	the high patient load	stressfull at a time	yes	no	no	no	no	no	yes	yes	yes	no	no	no	yes	no	yes	yes	yes	no	no	yes	no	no	no	no	no	no	1	2	5	3
169	Degree	yes at all	gordon's approach	no	no	yes	no	6	8	yes	yes	yes	no	no	#NULL!	#NULL!	#NULL!	the high patient load	stressfull at a time	yes	no	no	no	yes	no	yes	yes	yes	yes	no	no	no	no	no	yes	yes	no	no	yes	no	no	no	no	no	no	1	2	5	3
170	Degree	yes at all	gordon's approach	no	no	no	no	4	4	yes	yes	no	yes	no	#NULL!	#NULL!	#NULL!	rude(offencive) phisicians	disorganized	yes	yes	yes	no	no	no	no	yes	no	no	no	no	no	no	no	#NULL!	yes	no	no	yes	no	yes	yes	no	no	yes	1	2	5	3
171	Degree	yes at all	gordon's approach	yes	yes	yes	yes	6	4	yes	yes	no	no	yes	4	yes	no	unsympatic manager	very well	yes	no	no	yes	no	no	no	no	yes	no	yes	no	no	no	no	no	yes	no	no	yes	no	yes	yes	no	no	yes	1	2	5	1
172	Diploma	yes at all	gordon's approach	no	no	yes	yes	20	6	yes	yes	yes	no	no	#NULL!	#NULL!	#NULL!	harassing coworker	disorganized	no	no	no	no	no	no	no	#NULL!	no	no	no	no	no	no	no	#NULL!	no	no	no	no	no	no	#NULL!	no	no	no	1	1	5	2
173	Degree	yes at all	gordon's approach	no	no	yes	yes	6	10	yes	yes	no	yes	no	#NULL!	#NULL!	#NULL!	when coworker don't do their work	disorganized	yes	no	yes	no	yes	no	no	yes	yes	no	no	yes	no	no	no	yes	no	no	no	no	no	no	#NULL!	no	no	no	1	2	5	1
174	Diploma	yes at all	gordon's approach	no	no	yes	no	10	7	yes	yes	no	yes	no	#NULL!	#NULL!	#NULL!	harassing coworker	stressfull at a time	yes	no	no	yes	no	no	no	yes	yes	no	yes	no	no	yes	no	yes	yes	yes	no	no	yes	no	yes	no	yes	no	1	2	5	3
175	Diploma	yes at all	gordon's approach	no	no	yes	no	18	7	yes	yes	yes	yes	no	#NULL!	#NULL!	#NULL!	unsympatic manager	stressfull at a time	no	no	no	no	no	no	no	#NULL!	yes	yes	no	no	no	no	no	yes	yes	no	no	yes	no	yes	yes	no	no	yes	1	1	5	3
176	Diploma	yes at all	gordon's approach	no	no	yes	no	4	8	yes	yes	yes	no	yes	2	yes	no	the high patient load	stressfull at a time	yes	no	no	no	yes	no	yes	yes	yes	no	no	no	yes	no	no	yes	yes	no	yes	no	no	no	yes	yes	no	no	1	2	6	1
177	Diploma	yes at all	gordon's approach	yes	yes	yes	yes	25	4	yes	yes	no	no	no	#NULL!	#NULL!	#NULL!	when coworker don't do their work	stressfull at a time	yes	yes	no	no	no	no	no	no	yes	no	yes	no	no	no	no	no	yes	no	yes	no	no	no	yes	yes	no	no	1	2	5	1
178	Diploma	yes but not at all	gordon's approach	no	no	yes	yes	17	8	yes	yes	no	yes	yes	6	yes	no	the high patient load	stressfull at a time	yes	yes	no	no	no	no	no	yes	yes	no	yes	no	no	no	no	yes	yes	yes	no	no	yes	no	yes	no	yes	no	1	1	1	1
179	Diploma	yes at all	gordon's approach	yes	yes	yes	yes	21	5	yes	yes	no	no	yes	4	yes	no	harassing coworker	very well	yes	yes	no	no	no	no	no	no	yes	no	no	yes	no	no	no	no	no	no	no	no	no	no	#NULL!	no	no	no	1	3	5	2
180	Diploma	yes but not at all	gordon's approach	no	no	yes	yes	15	6	yes	yes	no	yes	yes	6	yes	no	harassing coworker	stressfull at a time	yes	no	no	no	yes	no	no	yes	yes	no	yes	no	no	no	no	yes	yes	no	yes	no	no	no	yes	yes	no	no	1	4	5	1
181	Diploma	yes but not at all	gordon's approach	no	no	yes	no	5	7	yes	yes	no	yes	no	#NULL!	#NULL!	#NULL!	harassing coworker	stressfull at a time	yes	no	no	no	yes	yes	no	yes	no	no	no	no	no	no	no	#NULL!	no	no	no	no	no	no	#NULL!	no	no	no	4	3	5	3
182	Diploma	yes at all	gordon's approach	yes	yes	yes	yes	25	4	yes	yes	yes	yes	no	#NULL!	#NULL!	#NULL!	harassing coworker	very well	yes	yes	no	no	no	no	no	no	yes	yes	no	no	no	no	no	yes	yes	no	yes	no	no	no	yes	yes	no	no	1	2	5	1
183	Diploma	yes at all	gordon's approach	no	no	yes	yes	18	7	yes	yes	no	yes	yes	6	yes	no	harassing coworker	stressfull at a time	yes	yes	no	no	no	yes	no	yes	yes	no	yes	no	no	no	no	yes	yes	no	yes	no	no	no	yes	yes	no	no	1	3	4	2
184	Diploma	yes at all	gordon's approach	yes	yes	yes	yes	18	4	yes	yes	yes	no	yes	4	yes	no	harassing coworker	very well	yes	yes	no	no	no	no	no	no	yes	no	no	no	yes	no	no	no	no	no	no	no	no	no	#NULL!	no	no	no	1	2	5	3
185	Degree	yes at all	gordon's approach	no	no	yes	yes	6	5	yes	yes	no	yes	yes	4	yes	no	unsympatic manager	stressfull at a time	yes	no	no	yes	no	no	no	yes	yes	no	no	no	yes	yes	no	yes	yes	no	yes	no	no	no	yes	yes	no	no	1	3	5	3
186	Diploma	yes at all	gordon's approach	yes	yes	yes	yes	10	4	yes	yes	yes	no	no	#NULL!	#NULL!	#NULL!	when coworker don't do their work	very well	yes	yes	no	no	no	no	no	no	yes	no	yes	no	no	no	no	no	no	no	no	no	no	no	#NULL!	no	no	no	1	2	5	1
187	Degree	yes at all	gordon's approach	no	no	yes	no	3	10	yes	yes	no	yes	yes	8	yes	no	the high patient load	stressfull at a time	yes	no	no	no	no	no	yes	yes	yes	no	no	no	yes	no	yes	yes	yes	no	yes	no	no	no	yes	yes	no	no	4	3	5	3
188	Diploma	yes but not at all	gordon's approach	no	no	yes	no	21	10	yes	yes	no	yes	yes	8	yes	no	the high patient load	stressfull at a time	yes	no	no	no	no	no	yes	yes	yes	no	no	no	yes	no	yes	yes	yes	no	yes	no	no	no	yes	yes	no	no	1	2	5	1
189	Degree	yes at all	gordon's approach	yes	yes	yes	yes	6	4	yes	yes	yes	no	no	#NULL!	#NULL!	#NULL!	unsympatic manager	very well	no	no	no	no	no	no	no	#NULL!	yes	no	yes	no	no	no	no	yes	yes	no	yes	no	no	no	yes	yes	no	no	1	3	5	2
190	Degree	yes at all	gordon's approach	no	no	no	no	2	8	yes	yes	no	yes	no	#NULL!	#NULL!	#NULL!	when coworker don't do their work	stressfull at a time	yes	yes	yes	no	no	no	yes	yes	yes	no	no	yes	no	no	no	yes	yes	no	yes	no	no	no	yes	yes	no	no	1	3	5	2
191	Degree	yes at all	gordon's approach	yes	yes	yes	yes	25	3	yes	yes	yes	yes	no	#NULL!	#NULL!	#NULL!	when coworker don't do their work	disorganized	yes	yes	no	no	no	no	no	no	yes	no	yes	no	no	no	no	yes	no	no	no	no	no	no	#NULL!	no	no	no	1	2	5	2
192	Diploma	yes but not at all	gordon's approach	no	no	yes	no	2	10	yes	yes	no	yes	yes	8	yes	no	the high patient load	disorganized	yes	yes	yes	no	no	no	yes	yes	no	no	no	no	no	no	no	#NULL!	yes	yes	yes	yes	no	no	yes	yes	no	yes	3	3	6	2
193	Diploma	yes but not at all	gordon's approach	no	yes	yes	no	20	6	yes	yes	no	yes	no	#NULL!	#NULL!	#NULL!	when coworker don't do their work	stressfull at a time	yes	yes	no	no	yes	no	no	yes	yes	no	yes	no	no	no	no	no	yes	no	no	yes	no	yes	yes	no	no	yes	1	2	2	1
194	Degree	yes at all	gordon's approach	no	yes	yes	no	5	10	yes	yes	no	yes	yes	8	yes	no	the high patient load	disorganized	yes	no	no	no	no	no	yes	yes	yes	no	no	no	yes	no	no	yes	yes	yes	no	no	no	no	yes	no	yes	no	1	3	5	1
195	Degree	yes at all	gordon's approach	no	yes	yes	no	3	9	yes	yes	yes	no	yes	6	yes	no	the high patient load	stressfull at a time	yes	yes	yes	no	no	no	yes	yes	yes	no	no	yes	no	no	no	yes	yes	no	no	yes	yes	no	yes	no	yes	no	1	2	5	3
196	Degree	yes but not at all	gordon's approach	no	yes	yes	no	3	7	yes	yes	yes	no	yes	6	yes	no	the high patient load	disorganized	yes	yes	no	no	no	no	yes	yes	yes	no	yes	no	no	no	no	yes	yes	no	yes	no	no	no	yes	yes	no	no	2	3	1	3
197	Diploma	yes at all	gordon's approach	yes	yes	yes	yes	17	4	yes	yes	no	no	no	#NULL!	#NULL!	#NULL!	harassing coworker	very well	yes	yes	no	no	no	no	no	no	yes	no	yes	yes	no	no	no	no	no	no	no	no	no	no	#NULL!	no	no	no	1	1	2	1
198	Degree	yes at all	gordon's approach	yes	yes	yes	yes	6	3	yes	yes	yes	yes	no	#NULL!	#NULL!	#NULL!	nostrain	very well	no	no	no	no	no	no	no	#NULL!	no	no	no	no	no	no	no	#NULL!	no	no	no	no	no	no	#NULL!	no	no	no	1	1	5	1
199	Degree	yes but not at all	gordon's approach	no	yes	yes	no	2	10	yes	yes	no	yes	yes	8	yes	no	the high patient load	stressfull at a time	yes	yes	no	no	yes	no	yes	yes	yes	no	no	no	yes	no	yes	yes	yes	no	no	yes	yes	no	yes	no	yes	no	1	2	5	1
200	Degree	yes at all	gordon's approach	yes	yes	yes	yes	16	3	yes	yes	no	no	no	#NULL!	#NULL!	#NULL!	nostrain	very well	no	no	no	no	no	no	no	#NULL!	yes	no	yes	no	no	no	no	no	no	no	no	no	no	no	#NULL!	no	no	no	1	2	5	1
summery
In this study, 200 nurses were included. Among the participants 123 (61.5%) were female, the age of the participants ranged from 17 and 55 years with a mean age of 32.74 years and a standard deviation (SD) of +8.94 years. Among the participants 192(96.5%) are Tigray, 6 (3%) are Amahara and 1 (0.5%) is south peopel nation nationality in thier ethnicity. The marital status of the participants indic…
[truncated: 52 more columns]

## Sheet: Sheet2
In this study, 200 nurses were included. Among the participants 123 (61.5%) were female, the age of the participants ranged from 17 and 55 years with a mean age of 32.74 years and a standard deviation (SD) of +8.94 years. Age distribution of study participants was not normally distributed, so median was used as the measure of central tendency. Approximately 53% of nurses were at age of 30 and bel…
